# Supplementary material for: Psychosocial Interventions for Children and Young People With Visible Differences Resulting From Appearance-Altering Conditions, Injury, or Treatment Effects: An Updated Systematic Review
Source: J Pediatr Psychol. 2023 Nov 7;49(1):77–88. doi: 10.1093/jpepsy/jsad080 (PMC10799722; doi:10.1093/jpepsy/jsad080)
Supplement: jsad080_Supplementary_Data [file jsad080_supplementary_data.zip]

Archive with 4 entries (3 files):
- jsad080_Supplementary_Data/
- jsad080_Supplementary_Data/jpepsy-2023-0019-File004.pdf
- jsad080_Supplementary_Data/jpepsy-2023-0019-File005.docx
- jsad080_Supplementary_Data/jpepsy-2023-0019-File006.docx
